# Supplementary material for: Gamma Radiation- and Ultraviolet-Induced Polymerization of Bis(amino acid)fumaramide Gel Assemblies
Source: Polymers (Basel). 2022 Jan 5;14(1):214. doi: 10.3390/polym14010214 (PMC8747669; doi:10.3390/polym14010214)
Supplement: Supplementary file 1 [file polymers-14-00214-s001.zip]

Archive with 1 entries (1 files):
- polymers-1520027-supplementary.pdf
